# Supplementary material for: Connecting Histopathology Imaging and Proteomics in Kidney Cancer through Machine Learning
Source: J Clin Med. 2019 Sep 25;8(10):1535. doi: 10.3390/jcm8101535 (PMC6832975; doi:10.3390/jcm8101535)
Supplement: Supplementary file 1 [file jcm-08-01535-s001.zip]

Archive with 4 entries (4 files):
- TableS2.txt
- SuppFigures-Revised.docx
- TableS1.txt
- TableS3.txt
