# Supplementary material for: Connecting Histopathology Imaging and Proteomics in Kidney Cancer through Machine Learning
Source: J Clin Med. 2019 Sep 25;8(10):1535. doi: 10.3390/jcm8101535 (PMC6832975; doi:10.3390/jcm8101535)
Supplement: Supplementary file 1 [file jcm-08-01535-s001.zip › TableS2.txt]

pathway	pval	padj	ES	NES	nMoreExtreme	size	leadingEdge	group
Adaptive Immune System	0.000560852495793606	0.0136300199559144	0.728043437858921	4.13531434552999	0	30	3135 7412 7305 3689 653361 948 1536 6891 5788 6890 3903 1281 2533 3383 3683 2214 1278 64167 2213 2209 925 3117 1277	Protein
Amino Acid conjugation	0.00236108924917362	0.0362843862556828	-0.852674066599395	-1.84289507350836	14	4	92292 348158 123876 10249	Protein
Antigen Presentation: Folding, assembly and peptide loading of class I MHC	0.000821917808219178	0.0160330172757679	0.899091826437942	2.08530483725407	2	4	3135 6891 6890 64167	Protein
Antigen processing-Cross presentation	0.000309597523219814	0.0127197039777983	0.893724696356275	2.71170160215026	0	7	3135 653361 948 1536 6891 6890 2209	Protein
Assembly of collagen fibrils and other multimeric structures	0.000393855848759354	0.0127197039777983	0.633296476514422	2.64311338745301	0	14	4017 1295 1281 4015 1278 1290 1277 50509 1289 4318 1280	Protein
Axon guidance	0.00323101777059774	0.0456272104091167	0.355446752616966	1.93009694754351	5	27	7305 5788 1281 6167 1290 6708 286 50509 1289 6710 2260 11224 6159 4318	Protein
Binding and Uptake of Ligands by Scavenger Receptors	0.000403877221324717	0.0127197039777983	0.761153813462629	3.27019745525	0	15	948 949 1281 1278 1277 2495 3043 3039 9332 3250 3240 2512	Protein
Biotin transport and metabolism	0.00045773573390296	0.0127197039777983	-0.864646464646465	-2.0320649978228	2	5	56922 64087 5096 5095 5091	Protein
Branched-chain amino acid catabolism	0.000137211855104281	0.011868391463844	-0.742242404953497	-2.37037314724925	0	12	1629 56922 38 549 64087 152926 27034 26275 594 36 4329	Protein
Cardiac conduction	0.00091547146780592	0.0167836435764419	-0.852425423966802	-2.00334349138344	5	5	476 478 481 486	Protein
Cell surface interactions at the vascular wall	0.00195407914020518	0.0324129000240383	0.406401980699998	2.02773413263223	3	22	9123 857 2207 285 3687 3689 3683 962 1278 1277 2993	Protein
Citric acid cycle (TCA cycle)	0.000327546675401245	0.0127197039777983	-0.943548387096774	-1.823653470905	1	3	6390 8802 8801	Protein
Class I MHC mediated antigen processing & presentation	0.00032	0.0127197039777983	0.894630192502533	2.89464979388485	0	8	3135 653361 948 1536 6891 6890 64167 2209	Protein
Collagen biosynthesis and modifying enzymes	0.000418060200668896	0.0127197039777983	0.68968305433588	3.04614122579036	0	16	91522 5033 5352 1295 8974 1281 1278 1290 1277 50509 1289 81578	Protein
Collagen chain trimerization	0.000382848392036753	0.0127197039777983	0.639228525087594	2.57681697335287	0	13	91522 1295 1281 1278 1290 1277 50509 1289 81578	Protein
Collagen degradation	0.000393855848759354	0.0127197039777983	0.581452386547012	2.42673794035219	0	14	91522 1295 1281 1278 1290 1277 50509 1289 4318 1280	Protein
Collagen formation	0.000462534690101758	0.0127197039777983	0.669596917243452	3.22201754305432	0	20	91522 5033 4017 5352 1295 8974 1281 4015 1278 1290 1277 50509 1289 81578 4318	Protein
Complex I biogenesis	0.000120380402070543	0.011868391463844	-0.700848027950723	-3.00996717672421	0	32	4709 4707 4705 4711 4718 4715 4725 4704 4723 374291 4535 4726 4719 4724 55967 4717 4540 4694 4708 4714 4728 4722 4713 80224 4701 4696 126328 4698	Protein
Conjugation of carboxylic acids	0.00236108924917362	0.0362843862556828	-0.852674066599395	-1.84289507350836	14	4	92292 348158 123876 10249	Protein
Conjugation of salicylate with glycine	0.00236108924917362	0.0362843862556828	-0.852674066599395	-1.84289507350836	14	4	92292 348158 123876 10249	Protein
Cross-presentation of particulate exogenous antigens (phagosomes)	0.00102590407796871	0.0181706739233441	0.949596774193548	1.94289248182226	3	3	653361 948 1536	Protein
Cytokine Signaling in Immune system	0.000695410292072323	0.0151396615669912	0.536655038987449	3.33893237859156	0	39	2634 970 3135 7412 2635 2633 3687 3689 948 115362 7422 240 3383 1278 2209 3117 759 1026 9235 6283 84868 4318 958 3669 3977 3394 1511 4684 5617	Protein
Defective HLCS causes multiple carboxylase deficiency	0.00045773573390296	0.0127197039777983	-0.864646464646465	-2.0320649978228	2	5	56922 64087 5096 5095 5091	Protein
Defects in biotin (Btn) metabolism	0.00045773573390296	0.0127197039777983	-0.864646464646465	-2.0320649978228	2	5	56922 64087 5096 5095 5091	Protein
Degradation of the extracellular matrix	0.000477554918815664	0.0127960228246761	0.530557300684779	2.59459260702464	0	21	91522 1295 1281 1278 1290 1277 50509 176 1289 4318 1280 1511 7177 9510 4316 7373 1307 1215 6696 1634	Protein
ECM proteoglycans	0.000443458980044346	0.0127197039777983	0.605536849779309	2.80469642842198	0	18	3687 1404 1281 1462 1278 1290 1277 50509 176 1289 5054 2331 3371 1280 4684	Protein
Elastic fibre formation	0.000335683115139309	0.0127197039777983	0.785737569284576	2.681599245197	0	9	4017 84034 4015 10516 4053 2199 2202 4239	Protein
Endogenous sterols	0.00262037340320996	0.0385674676951325	-0.883001799422713	-1.70663139098497	15	3	1593 2230	Protein
ER-Phagosome pathway	0.000273972602739726	0.0127197039777983	0.93037336024218	2.15785753080611	0	4	3135 948 6891 6890	Protein
Extracellular matrix organization	0.000828500414250207	0.0160330172757679	0.630620801369723	4.17995930766944	0	49	91522 5033 4017 7412 7450 3687 3689 5352 1404 1295 8974 1281 3383 3683 1462 84034 4015 1278 10516 1290 4053 1277 50509 176 1289 2199 5054 81578 2202 4318 7057 2331 4239 3371 1280 1511	Protein
Fatty acid metabolism	0.000115340253748558	0.011868391463844	-0.502580566983727	-2.3256170609061	0	43	26027 80724 10455 6296 34 5096 3033 5095 1579 84869 1384 5264 1892 2678 4051 30 7923 80221 51 8529 51179 11001 3248 10965 2687 641371 2053 8309 6584 57834 1800 1962 5730 23600	Protein
Formation of the cornified envelope	0.00315084679007483	0.0451045876113452	0.476044852191641	1.98681118325654	7	14	1475 23581 121391 3857 11187 3858 3860 3872 25984 3880 6768 11005 5266 1823	Protein
Glycogen metabolism	0.000233972859148339	0.0127197039777983	0.997985901309164	1.70726882067542	0	2	2997 5836	Protein
Glyoxylate metabolism and glycine degradation	0.00243572395128552	0.0368888627404836	-0.593779710318085	-1.94751011464862	17	13	1629 112817 275 594 8659 2731 5827 1610 2653 64902 58510 55526	Protein
Hemostasis	0.000672043010752688	0.0149422328986502	0.446055664844574	2.71252418997956	0	37	9123 857 54518 2207 285 7450 3687 3689 948 7422 3683 962 1278 1277 3045 3043 2993 3047 3048 5054 5027 7057	Protein
Immune System	0.00218340611353712	0.0351024521330198	0.352752516574616	2.95939430983516	0	128	5836 2634 970 7130 2207 6515 3135 7412 2635 2633 7305 3687 3689 653361 948 1536 115362 7422 79888 6891 4332 5788 29108 6890 3903 1281 240 2533 3383 3683 2214 1278 64167 2213 2209 6279 925 3117 1277 963 2495 3043 8288 759 2212 11006 383 1026 3240 9235 4068 6280 6283 5027 388697 84868 4318 6286 2512 566 958 3669 671 3977 820 3394 1280 1511	Protein
Immunoregulatory interactions between a Lymphoid and a non-Lymphoid cell	0.000443458980044346	0.0127197039777983	0.782944521038543	3.62640473921559	0	18	3135 7412 7305 3689 3903 1281 3383 3683 2214 1278 2213 2209 925 1277 11006 4068 958 1280	Protein
Innate Immune System	0.00140252454417952	0.0240268548961902	0.233429174584058	1.80714183250891	0	89	5836 7130 2207 6515 7305 3687 3689 653361 948 1536 79888 4332 5788 29108 3903 240 3683 2214 2209 6279 963 2495 3043 8288 2212 383 3240 6280 6283 5027 388697 4318 6286 2512 566	Protein
Integrin cell surface interactions	0.000462534690101758	0.0127197039777983	0.684486619258881	3.29366494743913	0	20	91522 7412 7450 3687 3689 1295 1281 3383 3683 1278 1290 1277 50509 1289 7057 3371 1280	Protein
Interferon gamma signaling	0.000368459837877671	0.0127197039777983	0.722078036432822	2.82003543850366	0	12	2634 3135 7412 2635 2633 115362 3383 2209 3117	Protein
Interferon Signaling	0.000382848392036753	0.0127197039777983	0.692554121426698	2.79177969226773	0	13	2634 3135 7412 2635 2633 115362 3383 2209 3117 3669 3394 4684	Protein
Interleukin-4 and Interleukin-13 signaling	0.000418060200668896	0.0127197039777983	0.548705017151178	2.42347983328616	0	16	7412 3687 3689 948 7422 240 3383 1278 1026 4318	Protein
Ion homeostasis	0.00091547146780592	0.0167836435764419	-0.852425423966802	-2.00334349138344	5	5	476 478 481 486	Protein
Ion transport by P-type ATPases	0.00091547146780592	0.0167836435764419	-0.852425423966802	-2.00334349138344	5	5	476 478 481 486	Protein
Keratinization	0.00315084679007483	0.0451045876113452	0.476044852191641	1.98681118325654	7	14	1475 23581 121391 3857 11187 3858 3860 3872 25984 3880 6768 11005 5266 1823	Protein
MET activates PTK2 signaling	0.00064	0.0145391304347826	0.700871109175754	2.267726294862	1	8	1281 1278 1290 1277 50509 1289 1280	Protein
MET promotes cell motility	0.00064	0.0145391304347826	0.700871109175754	2.267726294862	1	8	1281 1278 1290 1277 50509 1289 1280	Protein
Metabolism	0.000100806451612903	0.011868391463844	-0.468938231059119	-2.87533568409501	0	319	4513 1351 4709 4707 1345 26027 4705 1349 54205 9377 6390 4711 4718 1350 2235 4715 4512 4725 4704 137872 8802 4697 2110 4723 3291 1329 1629 374291 4535 80724 56922 8801 4726 79153 10455 4719 416 51805 38 27089 84803 4724 54996 23171 6296 3155 34 9963 125061 55967 1593 549 56894 79611 64087 4717 5096 112817 275 6582 133121 3033 4540 4694 5095 2230 1579 152926 622 9167 84869 4708 4714 4728 92292 101…	Protein
Metabolism of amino acids and derivatives	0.000109075043630017	0.011868391463844	-0.44460655786661	-2.30405100969352	0	73	1629 56922 38 125061 549 64087 112817 275 152926 10157 27034 26275 4942 594 79814 55349 29958 8659 389434 7263 2731 1468 36 6821 2639 4329 2628 5827 10841 1610 1757 2653 64902 6520 445 51268 1491 5053 23743 1160 58510 29968 1644 84706 548596 1733 51166 3242 55526 1152 144193 27165 635 130013 2875 1158 26227 8564	Protein
Metabolism of lipids	0.000106940434178163	0.011868391463844	-0.358970070341874	-1.95204434613864	0	98	26027 3291 80724 79153 10455 416 38 84803 23171 6296 3155 34 1593 56894 79611 5096 133121 3033 5095 2230 1579 622 84869 2710 1384 5264 1892 2678 4051 30 7923 2760 51205 80221 51 1586 255189 2819 2168 8529 51179 11001 3248 5019 10965 2687 641371 2053 8309 4036 6584 57834 1800 1962 5730 23600	Protein
Metallothioneins bind metals	0.0001476450612727	0.011868391463844	-0.897283689520209	-2.38531213997764	0	7	4495 4496 4493 4502 4501 4494	Protein
Mitochondrial biogenesis	0.000163773337700622	0.0122245098497965	-0.9600726208034	-1.85559086443482	0	3	54205 79135	Protein
Mitochondrial Fatty Acid Beta-Oxidation	0.000548847420417124	0.0136300199559144	-0.670573763366244	-2.14149721347813	3	12	26027 80724 6296 34 5096 3033 5095 1892 80221 10965 641371	Protein
Molecules associated with elastic fibres	0.000309597523219814	0.0127197039777983	0.782640476044472	2.3746545680678	0	7	84034 10516 4053 2199 2202 4239 30008	Protein
Muscle contraction	0.0014541224371092	0.0245089991415987	-0.70506770457109	-1.9581374100905	9	8	476 478 481 486	Protein
Neutrophil degranulation	0.00100603621730382	0.0181259973634913	0.328657767337232	2.32892019003594	0	63	5836 7130 2207 6515 7305 3687 3689 948 1536 79888 4332 5788 29108 3903 240 3683 6279 963 2495 3043 8288 2212 383 3240 6280 6283 388697 4318 6286 2512 566	Protein
Non-integrin membrane-ECM interactions	0.00217312567910177	0.0351024521330198	0.573641566706693	2.14817943237104	5	11	1281 1278 1290 1277 50509 1289 7057 3371 1280	Protein
Peroxisomal protein import	0.000774493352265393	0.0160330172757679	-0.578841863863507	-2.11325886369961	5	18	10455 3155 1384 5264 30 1610 51 51179 11001 10965 51268 10901 2053 8309 1962 23600 122970	Protein
Platelet activation, signaling and aggregation	0.000724375226367258	0.0154484104398732	0.655123981416903	2.45331570132259	1	11	54518 2207 7450 948 7422 1278 1277 5054 7057	Protein
Platelet Adhesion to exposed collagen	0.000821917808219178	0.0160330172757679	0.880928355196771	2.04317746680449	2	4	2207 7450 1278 1277	Protein
Platelet Aggregation (Plug Formation)	0.000821917808219178	0.0160330172757679	0.880928355196771	2.04317746680449	2	4	54518 7450 1278 1277	Protein
Protein localization	0.000245549416820135	0.0127197039777983	-0.571178015629046	-2.34215842643423	1	27	388753 10455 3155 4714 1384 5264 30 10063 131474 5827 1610 51 197257 51179 11001 10965 51268 10901 2053 8309 1962 23600 51287 122970	Protein
Pyruvate metabolism and Citric Acid (TCA) cycle	0.00250996604163591	0.0374702073358503	-0.720800551885187	-1.91615464205492	16	7	6390 137872 8802 8801 728294 79944	Protein
Respiratory electron transport	0.000113558937088349	0.011868391463844	-0.704821913197406	-3.37085166460211	0	50	4513 1351 4709 4707 1345 4705 1349 54205 9377 6390 4711 4718 1350 4715 4512 4725 4704 4697 2110 4723 1329 374291 4535 4726 4719 27089 4724 55967 4717 4540 4694 9167 4708 4714 4728 1340 4722 4713 80224 4701 4696 126328 4698 7381 10975 4702 4695 4700	Protein
Respiratory electron transport, ATP synthesis by chemiosmotic coupling, and heat production by uncoupling proteins.	0.000113558937088349	0.011868391463844	-0.704821913197406	-3.37085166460211	0	50	4513 1351 4709 4707 1345 4705 1349 54205 9377 6390 4711 4718 1350 4715 4512 4725 4704 4697 2110 4723 1329 374291 4535 4726 4719 27089 4724 55967 4717 4540 4694 9167 4708 4714 4728 1340 4722 4713 80224 4701 4696 126328 4698 7381 10975 4702 4695 4700	Protein
Response to metal ions	0.0001476450612727	0.011868391463844	-0.897283689520209	-2.38531213997764	0	7	4495 4496 4493 4502 4501 4494	Protein
Scavenging of heme from plasma	0.00120192307692308	0.0209334935897436	0.809443080209176	2.28229929957789	3	6	3043 3039 9332 3250 3240 3512	Protein
Signal regulatory protein family interactions	0.00359066427289048	0.0493716337522442	0.919354838709677	1.88101692507633	13	3	7305 8935 2533	Protein
Signaling by Interleukins	0.000513347022587269	0.0130840887464316	0.482362278711133	2.48378256000952	0	24	7412 3687 3689 948 7422 240 3383 1278 759 1026 9235 6283 84868 4318 3977 1511	Protein
Signaling by MET	0.00064	0.0145391304347826	0.700871109175754	2.267726294862	1	8	1281 1278 1290 1277 50509 1289 1280	Protein
Signaling by Receptor Tyrosine Kinases	0.00340136054421769	0.0473922902494331	0.361668428791939	2.06699391170452	5	31	857 653361 1536 7422 7058 1281 1278 1290 2321 1277 50509 2264 1289 2263 2260 4318 7057	Protein
Syndecan interactions	0.00032	0.0127197039777983	0.779128672745694	2.52093509795861	0	8	1281 1278 1290 1277 50509 1289 7057 3371	Protein
The citric acid (TCA) cycle and respiratory electron transport	0.000112334306897326	0.011868391463844	-0.700925492530944	-3.43628322827013	0	56	4513 1351 4709 4707 1345 4705 1349 54205 9377 6390 4711 4718 1350 4715 4512 4725 4704 137872 8802 4697 2110 4723 1329 374291 4535 8801 4726 4719 27089 4724 55967 4717 4540 4694 9167 4708 4714 4728 728294 1340 4722 79944 4713 80224 4701 4696 126328 4698	Protein
TP53 Regulates Metabolic Genes	0.00013531799729364	0.011868391463844	-0.821005556429545	-2.69277746872275	0	13	4513 1351 1345 1349 54205 9377 1350 4512 4697 1329 9167 1340	Protein
Transcriptional Regulation by TP53	0.000128238009746089	0.011868391463844	-0.630271134045348	-2.33927529729663	0	19	4513 1351 1345 1349 54205 9377 1350 4512 4697 1329 9167 1340	Protein
Vesicle-mediated transport	0.000513347022587269	0.0130840887464316	0.445786210266601	2.29544486254489	0	24	948 949 1281 1278 6708 1277 286 2495 3043 6710 3039 9332 3250 3240 2512	Protein
