# Supplementary material for: Connecting Histopathology Imaging and Proteomics in Kidney Cancer through Machine Learning
Source: J Clin Med. 2019 Sep 25;8(10):1535. doi: 10.3390/jcm8101535 (PMC6832975; doi:10.3390/jcm8101535)
Supplement: Supplementary file 1 [file jcm-08-01535-s001.zip › TableS1.txt]

Group	ID	Description	GeneRatio	BgRatio	pvalue	p.adjust	qvalue	geneID	Count
High	GO:0031589	cell-substrate adhesion	14/95	316/17381	1.75943263631573e-09	2.72811799773852e-06	2.25362135051945e-06	285/7412/2633/7450/1012/3689/948/64098/7422/1295/1281/11151/3683/10631	14
High	GO:0030198	extracellular matrix organization	14/95	335/17381	3.72658134882286e-09	2.72811799773852e-06	2.25362135051945e-06	5033/4017/7412/7450/3687/3689/1404/1295/1281/3383/3683/1462/10631/4015	14
High	GO:0043062	extracellular structure organization	14/95	336/17381	3.87150141590141e-09	2.72811799773852e-06	2.25362135051945e-06	5033/4017/7412/7450/3687/3689/1404/1295/1281/3383/3683/1462/10631/4015	14
High	GO:0043312	neutrophil degranulation	16/95	485/17381	7.67364661863121e-09	3.34024561488384e-06	2.75928271428188e-06	5836/7130/2207/6515/7305/3687/3689/948/1536/79888/4332/5788/29108/3903/240/3683	16
High	GO:0002283	neutrophil activation involved in immune response	16/95	486/17381	7.90029710237427e-09	3.34024561488384e-06	2.75928271428188e-06	5836/7130/2207/6515/7305/3687/3689/948/1536/79888/4332/5788/29108/3903/240/3683	16
High	GO:0042119	neutrophil activation	16/95	496/17381	1.05294812144178e-08	3.46153061493709e-06	2.85947283283405e-06	5836/7130/2207/6515/7305/3687/3689/948/1536/79888/4332/5788/29108/3903/240/3683	16
High	GO:0002446	neutrophil mediated immunity	16/95	499/17381	1.14620219037652e-08	3.46153061493709e-06	2.85947283283405e-06	5836/7130/2207/6515/7305/3687/3689/948/1536/79888/4332/5788/29108/3903/240/3683	16
High	GO:0045785	positive regulation of cell adhesion	13/95	394/17381	2.22454518974463e-07	5.2688647501945e-05	4.35246059880131e-05	857/54518/3135/7412/1012/948/7422/5788/7052/29108/1295/11151/3383	13
High	GO:0042590	antigen processing and presentation of exogenous peptide antigen via MHC class I	7/95	78/17381	2.24313068835149e-07	5.2688647501945e-05	4.35246059880131e-05	2207/3135/653361/948/1536/6891/6890	7
High	GO:0001666	response to hypoxia	12/95	341/17381	3.40551191731284e-07	7.19925219319933e-05	5.9470992324442e-05	8996/857/51129/4017/768/285/7412/5352/1536/7422/3383/10631	12
High	GO:0036293	response to decreased oxygen levels	12/95	349/17381	4.36037282071823e-07	8.37984376636213e-05	6.92235264073833e-05	8996/857/51129/4017/768/285/7412/5352/1536/7422/3383/10631	12
High	GO:0002474	antigen processing and presentation of peptide antigen via MHC class I	7/95	94/17381	8.09565627220539e-07	0.000135411357204804	0.000111859503860365	2207/3135/653361/948/1536/6891/6890	7
High	GO:0070482	response to oxygen levels	12/95	371/17381	8.32709386784512e-07	0.000135411357204804	0.000111859503860365	8996/857/51129/4017/768/285/7412/5352/1536/7422/3383/10631	12
High	GO:0071404	cellular response to low-density lipoprotein particle stimulus	4/95	16/17381	1.44937462585055e-06	0.000218855568503433	0.000180790413856095	2207/1012/3689/948	4
High	GO:0001525	angiogenesis	13/95	469/17381	1.58586488666662e-06	0.000223501224694215	0.000184628059437187	4162/857/1890/51129/4017/285/1012/3689/1536/7422/11082/7058/1295	13
High	GO:0007160	cell-matrix adhesion	9/95	206/17381	1.88752655964961e-06	0.000249389446693705	0.000206013589635441	7412/1012/3689/948/64098/7422/1281/3683/10631	9
High	GO:0006898	receptor-mediated endocytosis	11/95	343/17381	2.6812755398939e-06	0.000333424499490336	0.000275432577132135	857/858/55911/5169/4017/2207/3689/948/7422/949/3024	11
High	GO:0002479	antigen processing and presentation of exogenous peptide antigen via MHC class I, TAP-dependent	6/95	75/17381	3.37786930484131e-06	0.00039671198391303	0.000327712583434605	3135/653361/948/1536/6891/6890	6
High	GO:0019882	antigen processing and presentation	9/95	223/17381	3.62065577074858e-06	0.00040284559470329	0.000332779386353014	2207/3135/653361/948/1536/6891/29108/6890/3383	9
High	GO:0071402	cellular response to lipoprotein particle stimulus	4/95	22/17381	5.68073341490493e-06	0.000600453521955451	0.000496017722911962	2207/1012/3689/948	4
High	GO:0048002	antigen processing and presentation of peptide antigen	8/95	187/17381	8.45446574741284e-06	0.000851082885239559	0.000703055572679594	2207/3135/653361/948/1536/6891/29108/6890	8
High	GO:0050900	leukocyte migration	12/95	471/17381	9.70870317802946e-06	0.000932918114470649	0.000770657347959372	9123/857/2207/285/7412/3687/3689/7422/29108/11151/3383/3683	12
High	GO:0007229	integrin-mediated signaling pathway	6/95	96/17381	1.41835963211136e-05	0.00130365750534061	0.00107691470465572	2207/7305/3687/3689/1281/3683	6
High	GO:0055094	response to lipoprotein particle	4/95	28/17381	1.55061293328477e-05	0.00136583155873501	0.00112827493698221	2207/1012/3689/948	4
High	GO:0006968	cellular defense response	5/95	60/17381	1.88905548534867e-05	0.00159738531841083	0.0013195549685025	3135/7305/653361/4046/4332	5
High	GO:0030100	regulation of endocytosis	8/95	214/17381	2.24832907402174e-05	0.00182806448556999	0.00151011252380651	857/2207/1012/948/7422/29108/949/3024	8
High	GO:0007159	leukocyte cell-cell adhesion	10/95	374/17381	3.75525135945904e-05	0.00285822910006597	0.0023611024632821	857/3135/7412/3620/3689/5788/29108/11151/3383/3683	10
High	GO:0006091	generation of precursor metabolites and energy	11/95	455/17381	3.78573390737214e-05	0.00285822910006597	0.0023611024632821	5214/2997/5836/56901/4017/3099/3620/653361/1536/8974/669	11
High	GO:0002478	antigen processing and presentation of exogenous peptide antigen	7/95	174/17381	4.70556783556974e-05	0.00337707711082521	0.00278970817450532	2207/3135/653361/948/1536/6891/6890	7
High	GO:0042110	T cell activation	11/95	467/17381	4.792446231067e-05	0.00337707711082521	0.00278970817450532	857/54518/2207/3135/7412/3620/5788/29108/11151/3383/3683	11
High	GO:0006909	phagocytosis	9/95	315/17381	5.63996798878021e-05	0.0038460942994456	0.00317715004868807	2207/3689/948/7052/29108/949/11151/3683/2214	9
High	GO:0019884	antigen processing and presentation of exogenous antigen	7/95	181/17381	6.04158826249889e-05	0.00399122424591333	0.00329703780509397	2207/3135/653361/948/1536/6891/6890	7
High	GO:0040017	positive regulation of locomotion	11/95	490/17381	7.37828795211228e-05	0.00472657597901981	0.00390449113638095	4162/858/7130/1012/7422/5788/29108/949/11151/3383/10631	11
High	GO:0001935	endothelial cell proliferation	6/95	130/17381	7.8619376780068e-05	0.00479174603123475	0.00395832627885199	857/858/4017/1012/7422/949	6
High	GO:0010810	regulation of cell-substrate adhesion	7/95	189/17381	7.93335435634892e-05	0.00479174603123475	0.00395832627885199	285/2633/1012/948/7422/1295/10631	7
High	GO:0030199	collagen fibril organization	4/95	45/17381	0.000105095772915462	0.00617145733175796	0.00509806687914477	5033/4017/1281/4015	4
High	GO:0031623	receptor internalization	5/95	88/17381	0.000120125323877116	0.00686337661287092	0.00566964188654726	857/2207/3689/948/7422	5
High	GO:0060333	interferon-gamma-mediated signaling pathway	5/95	89/17381	0.000126729939398296	0.00705018662863154	0.00582396037290232	2634/3135/7412/2633/3383	5
High	GO:0050670	regulation of lymphocyte proliferation	7/95	206/17381	0.000135749510034133	0.00721242018523246	0.00595797693935202	3135/7412/3620/4332/5788/29108/11151	7
High	GO:0071346	cellular response to interferon-gamma	6/95	144/17381	0.000138186338044761	0.00721242018523246	0.00595797693935202	2634/3135/7412/2633/115362/3383	6
High	GO:0032944	regulation of mononuclear cell proliferation	7/95	207/17381	0.000139881375399494	0.00721242018523246	0.00595797693935202	3135/7412/3620/4332/5788/29108/11151	7
High	GO:0030335	positive regulation of cell migration	10/95	442/17381	0.000150030880125041	0.00755155429962708	0.00623812606835698	4162/7130/1012/7422/5788/29108/949/11151/3383/10631	10
High	GO:0070663	regulation of leukocyte proliferation	7/95	217/17381	0.000187100487176063	0.00919838209046971	0.00759852406915762	3135/7412/3620/4332/5788/29108/11151	7
High	GO:0042129	regulation of T cell proliferation	6/95	155/17381	0.00020639420978821	0.00973209949737443	0.0080394129692497	3135/7412/3620/5788/29108/11151	6
High	GO:2000147	positive regulation of cell motility	10/95	460/17381	0.000207163896585548	0.00973209949737443	0.0080394129692497	4162/7130/1012/7422/5788/29108/949/11151/3383/10631	10
High	GO:0060627	regulation of vesicle-mediated transport	10/95	465/17381	0.000225950183049682	0.0101619852376174	0.00839452945735564	857/2207/1012/3689/948/7422/29108/949/11151/3024	10
High	GO:1903409	reactive oxygen species biosynthetic process	5/95	101/17381	0.000229691144690649	0.0101619852376174	0.00839452945735564	857/3689/948/1536/3383	5
High	GO:0002532	production of molecular mediator involved in inflammatory response	4/95	55/17381	0.000230735710220263	0.0101619852376174	0.00839452945735564	2207/3620/115362/240	4
High	GO:1903039	positive regulation of leukocyte cell-cell adhesion	7/95	226/17381	0.000239918486423517	0.0103507689857003	0.00855047838832685	857/3135/7412/5788/29108/11151/3383	7
High	GO:0051235	maintenance of location	8/95	302/17381	0.000248582523551738	0.0105100690957675	0.00868207171731228	8996/857/3099/948/5788/949/11151/123	8
High	GO:0018126	protein hydroxylation	3/95	23/17381	0.000258773753562842	0.0105286259104778	0.00869740097867979	5033/5352/8974	3
High	GO:0051272	positive regulation of cellular component movement	10/95	473/17381	0.000258982283512225	0.0105286259104778	0.00869740097867979	4162/7130/1012/7422/5788/29108/949/11151/3383/10631	10
High	GO:0031334	positive regulation of protein complex assembly	7/95	232/17381	0.000281372271526395	0.0112230373963547	0.00927103472616265	1643/948/115362/7422/29108/11151/3383	7
High	GO:0034341	response to interferon-gamma	6/95	165/17381	0.000289236288268558	0.011323065062958	0.00935366476096566	2634/3135/7412/2633/115362/3383	6
High	GO:0045428	regulation of nitric oxide biosynthetic process	4/95	59/17381	0.000302816672904908	0.0114313294021603	0.00944309887874517	857/3689/948/3383	4
High	GO:0050918	positive chemotaxis	4/95	59/17381	0.000302816672904908	0.0114313294021603	0.00944309887874517	285/1012/7422/11151	4
High	GO:0006735	NADH regeneration	3/95	25/17381	0.000333418484448743	0.0119465538326211	0.00986871125246146	5214/3099/669	3
High	GO:0061621	canonical glycolysis	3/95	25/17381	0.000333418484448743	0.0119465538326211	0.00986871125246146	5214/3099/669	3
High	GO:0061718	glucose catabolic process to pyruvate	3/95	25/17381	0.000333418484448743	0.0119465538326211	0.00986871125246146	5214/3099/669	3
High	GO:0022900	electron transport chain	6/95	170/17381	0.000339430903306522	0.0119592821598331	0.00987922576465824	56901/4017/3620/653361/1536/8974	6
High	GO:0050926	regulation of positive chemotaxis	3/95	26/17381	0.000375418662350121	0.0125973817810818	0.0104063418686525	285/1012/7422	3
High	GO:0061615	glycolytic process through fructose-6-phosphate	3/95	26/17381	0.000375418662350121	0.0125973817810818	0.0104063418686525	5214/3099/669	3
High	GO:0061620	glycolytic process through glucose-6-phosphate	3/95	26/17381	0.000375418662350121	0.0125973817810818	0.0104063418686525	5214/3099/669	3
High	GO:0019915	lipid storage	4/95	63/17381	0.00038977322694076	0.012874696902387	0.0106354240706368	857/948/949/123	4
High	GO:0007162	negative regulation of cell adhesion	7/95	248/17381	0.000420676170220315	0.0136816834437807	0.0113020528970932	285/3135/2633/3620/1012/5788/10631	7
High	GO:0006801	superoxide metabolic process	4/95	65/17381	0.000439345988054698	0.0138623495335468	0.0114512960594304	3689/653361/948/1536	4
High	GO:0032760	positive regulation of tumor necrosis factor production	4/95	65/17381	0.000439345988054698	0.0138623495335468	0.0114512960594304	2207/948/1536/29108	4
High	GO:0072593	reactive oxygen species metabolic process	7/95	251/17381	0.00045206661327019	0.0140539532419586	0.0116095744801122	857/3099/3689/653361/948/1536/3383	7
High	GO:0046718	viral entry into host cell	5/95	118/17381	0.000471687413353582	0.0143110678106608	0.011821969575206	857/858/949/3383/26762	5
High	GO:0042098	T cell proliferation	6/95	181/17381	0.00047387641757155	0.0143110678106608	0.011821969575206	3135/7412/3620/5788/29108/11151	6
High	GO:0045807	positive regulation of endocytosis	5/95	119/17381	0.000490270001714037	0.0144826850055833	0.0119637377006736	2207/948/7422/29108/3024	5
High	GO:1903557	positive regulation of tumor necrosis factor superfamily cytokine production	4/95	67/17381	0.000493260794892147	0.0144826850055833	0.0119637377006736	2207/948/1536/29108	4
High	GO:0043542	endothelial cell migration	6/95	184/17381	0.000516912949781598	0.0147109715977371	0.0121523188172314	4017/285/1012/3689/7422/949	6
High	GO:0042554	superoxide anion generation	3/95	29/17381	0.000521381267569124	0.0147109715977371	0.0121523188172314	3689/653361/1536	3
High	GO:0050764	regulation of phagocytosis	4/95	68/17381	0.000521912426598998	0.0147109715977371	0.0121523188172314	2207/948/29108/949	4
High	GO:0022409	positive regulation of cell-cell adhesion	7/95	259/17381	0.000545009686692055	0.0151598747061448	0.0125231450169269	857/3135/7412/5788/29108/11151/3383	7
High	GO:1903037	regulation of leukocyte cell-cell adhesion	8/95	343/17381	0.000580153860972631	0.0155937417045855	0.0128815503101665	857/3135/7412/3620/5788/29108/11151/3383	8
High	GO:0006809	nitric oxide biosynthetic process	4/95	70/17381	0.000582736799745626	0.0155937417045855	0.0128815503101665	857/3689/948/3383	4
High	GO:0019674	NAD metabolic process	4/95	70/17381	0.000582736799745626	0.0155937417045855	0.0128815503101665	5214/4837/3099/669	4
High	GO:0002696	positive regulation of leukocyte activation	8/95	347/17381	0.000625930852618732	0.01654022278045	0.0136634116380852	857/2207/3135/7412/3689/5788/29108/11151	8
High	GO:0006007	glucose catabolic process	3/95	31/17381	0.000636328617887359	0.0166073913359738	0.0137188976877859	5214/3099/669	3
High	GO:0046651	lymphocyte proliferation	7/95	268/17381	0.000667144638375298	0.0171993142137241	0.014207868486067	3135/7412/3620/4332/5788/29108/11151	7
High	GO:0032943	mononuclear cell proliferation	7/95	270/17381	0.000697028548576109	0.0176011953534752	0.0145398511633796	3135/7412/3620/4332/5788/29108/11151	7
High	GO:0032735	positive regulation of interleukin-12 production	3/95	32/17381	0.000699385245833451	0.0176011953534752	0.0145398511633796	3135/3620/948	3
High	GO:0046209	nitric oxide metabolic process	4/95	74/17381	0.000719217164861725	0.0178873539590316	0.0147762387183356	857/3689/948/3383	4
High	GO:0050663	cytokine secretion	6/95	197/17381	0.000739741488473045	0.0181838779840932	0.015021188854061	307/2633/948/115362/29108/10631	6
High	GO:0050867	positive regulation of cell activation	8/95	359/17381	0.000781080743863495	0.0189793642819245	0.0156783176535939	857/2207/3135/7412/3689/5788/29108/11151	8
High	GO:2001057	reactive nitrogen species metabolic process	4/95	77/17381	0.000835399852300913	0.0193121805195883	0.015953247762783	857/3689/948/3383	4
High	GO:0030260	entry into host cell	5/95	134/17381	0.000840454402933835	0.0193121805195883	0.015953247762783	857/858/949/3383/26762	5
High	GO:0044409	entry into host	5/95	134/17381	0.000840454402933835	0.0193121805195883	0.015953247762783	857/858/949/3383/26762	5
High	GO:0051806	entry into cell of other organism involved in symbiotic interaction	5/95	134/17381	0.000840454402933835	0.0193121805195883	0.015953247762783	857/858/949/3383/26762	5
High	GO:0051828	entry into other organism involved in symbiotic interaction	5/95	134/17381	0.000840454402933835	0.0193121805195883	0.015953247762783	857/858/949/3383/26762	5
High	GO:0006090	pyruvate metabolic process	5/95	135/17381	0.000869052992953895	0.0197546024419842	0.0163187200374704	5214/9123/3099/10993/669	5
High	GO:0043277	apoptotic cell clearance	3/95	35/17381	0.000912002234013082	0.02029444971267	0.0167646726451823	948/7052/949	3
High	GO:0051180	vitamin transport	3/95	35/17381	0.000912002234013082	0.02029444971267	0.0167646726451823	6513/6515/949	3
High	GO:0070661	leukocyte proliferation	7/95	286/17381	0.000976269998125024	0.0214982789170448	0.0177591220053664	3135/7412/3620/4332/5788/29108/11151	7
High	GO:0002931	response to ischemia	3/95	36/17381	0.000990989551118198	0.0215974423821018	0.0178410381476407	8996/857/3099	3
High	GO:1903426	regulation of reactive oxygen species biosynthetic process	4/95	81/17381	0.00101012253227552	0.021789786053372	0.0179999278307743	857/3689/948/3383	4
High	GO:0006734	NADH metabolic process	3/95	37/17381	0.00107417957799919	0.0229375315948513	0.0189480480584864	5214/3099/669	3
High	GO:0050870	positive regulation of T cell activation	6/95	215/17381	0.00116329402743858	0.0245920357400515	0.0203147872791642	857/3135/7412/5788/29108/11151	6
High	GO:0071453	cellular response to oxygen levels	6/95	217/17381	0.00121989124251044	0.0255331691749215	0.0210922310716501	8996/857/768/1536/7422/3383	6
High	GO:0045766	positive regulation of angiogenesis	5/95	147/17381	0.00127163224132785	0.0255423752211218	0.0210998359268242	51129/285/3689/1536/7422	5
High	GO:0001765	membrane raft assembly	2/95	10/17381	0.00129282599274363	0.0255423752211218	0.0210998359268242	857/858	2
High	GO:0035376	sterol import	2/95	10/17381	0.00129282599274363	0.0255423752211218	0.0210998359268242	948/949	2
High	GO:0048875	chemical homeostasis within a tissue	2/95	10/17381	0.00129282599274363	0.0255423752211218	0.0210998359268242	7422/79888	2
High	GO:0070508	cholesterol import	2/95	10/17381	0.00129282599274363	0.0255423752211218	0.0210998359268242	948/949	2
High	GO:1900225	regulation of NLRP3 inflammasome complex assembly	2/95	10/17381	0.00129282599274363	0.0255423752211218	0.0210998359268242	948/115362	2
High	GO:0044089	positive regulation of cellular component biogenesis	9/95	493/17381	0.00149735248901642	0.0286939387670497	0.0237032537043945	857/1643/948/115362/7422/29108/7058/11151/3383	9
High	GO:0007595	lactation	3/95	42/17381	0.00155606872860009	0.0286939387670497	0.0237032537043945	857/3099/7422	3
High	GO:0045429	positive regulation of nitric oxide biosynthetic process	3/95	42/17381	0.00155606872860009	0.0286939387670497	0.0237032537043945	3689/948/3383	3
High	GO:1904407	positive regulation of nitric oxide metabolic process	3/95	42/17381	0.00155606872860009	0.0286939387670497	0.0237032537043945	3689/948/3383	3
High	GO:0002664	regulation of T cell tolerance induction	2/95	11/17381	0.00157450184341427	0.0286939387670497	0.0237032537043945	3135/3620	2
High	GO:0019852	L-ascorbic acid metabolic process	2/95	11/17381	0.00157450184341427	0.0286939387670497	0.0237032537043945	6513/6515	2
High	GO:0019883	antigen processing and presentation of endogenous antigen	2/95	11/17381	0.00157450184341427	0.0286939387670497	0.0237032537043945	6891/6890	2
High	GO:0044546	NLRP3 inflammasome complex assembly	2/95	11/17381	0.00157450184341427	0.0286939387670497	0.0237032537043945	948/115362	2
High	GO:0061081	positive regulation of myeloid leukocyte cytokine production involved in immune response	2/95	11/17381	0.00157450184341427	0.0286939387670497	0.0237032537043945	2207/948	2
High	GO:0051260	protein homooligomerization	7/95	312/17381	0.00161094002008851	0.0291070701065564	0.0240445298544924	857/51129/2207/2633/7450/115362/7052	7
High	GO:0050730	regulation of peptidyl-tyrosine phosphorylation	6/95	233/17381	0.00175214784216707	0.0313619518657529	0.0259072240926575	857/3689/653361/948/7422/3383	6
High	GO:0032653	regulation of interleukin-10 production	3/95	44/17381	0.00178107111295673	0.0313619518657529	0.0259072240926575	2207/3620/29108	3
High	GO:0001819	positive regulation of cytokine production	8/95	409/17381	0.00179304766258714	0.0313619518657529	0.0259072240926575	2207/3135/3620/948/1536/115362/29108/10631	8
High	GO:0051480	regulation of cytosolic calcium ion concentration	7/95	318/17381	0.001795078607264	0.0313619518657529	0.0259072240926575	8996/857/948/5788/7052/11151/10590	7
High	GO:0090197	positive regulation of chemokine secretion	2/95	12/17381	0.00188268635920243	0.0323772541709194	0.0267459366974831	29108/10631	2
High	GO:0002286	T cell activation involved in immune response	4/95	96/17381	0.0018951621040898	0.0323772541709194	0.0267459366974831	54518/2207/3383/3683	4
High	GO:0002285	lymphocyte activation involved in immune response	5/95	161/17381	0.00189913884446263	0.0323772541709194	0.0267459366974831	54518/2207/11151/3383/3683	5
High	GO:0050863	regulation of T cell activation	7/95	322/17381	0.00192666293264433	0.032583723516881	0.0269164952021638	857/3135/7412/3620/5788/29108/11151	7
High	GO:0001954	positive regulation of cell-matrix adhesion	3/95	46/17381	0.00202539933759942	0.0331914279045362	0.0274185026607706	1012/948/7422	3
High	GO:0032613	interleukin-10 production	3/95	46/17381	0.00202539933759942	0.0331914279045362	0.0274185026607706	2207/3620/29108	3
High	GO:0050702	interleukin-1 beta secretion	3/95	46/17381	0.00202539933759942	0.0331914279045362	0.0274185026607706	948/115362/29108	3
High	GO:0050766	positive regulation of phagocytosis	3/95	46/17381	0.00202539933759942	0.0331914279045362	0.0274185026607706	2207/948/29108	3
High	GO:0002040	sprouting angiogenesis	4/95	98/17381	0.00204377456576262	0.033234918707863	0.0274544291870461	4017/1012/7422/11082	4
High	GO:0002517	T cell tolerance induction	2/95	13/17381	0.00221708750406906	0.0348859066684415	0.0288182637867572	3135/3620	2
High	GO:0010885	regulation of cholesterol storage	2/95	13/17381	0.00221708750406906	0.0348859066684415	0.0288182637867572	948/949	2
High	GO:0044406	adhesion of symbiont to host	2/95	13/17381	0.00221708750406906	0.0348859066684415	0.0288182637867572	949/3383	2
High	GO:1900025	negative regulation of substrate adhesion-dependent cell spreading	2/95	13/17381	0.00221708750406906	0.0348859066684415	0.0288182637867572	2633/10631	2
High	GO:0043112	receptor metabolic process	5/95	167/17381	0.00222781333975383	0.0348859066684415	0.0288182637867572	857/2207/3689/948/7422	5
High	GO:0022407	regulation of cell-cell adhesion	8/95	425/17381	0.00227642280892477	0.0350246652111644	0.0289328883061902	857/3135/7412/3620/5788/29108/11151/3383	8
High	GO:0042102	positive regulation of T cell proliferation	4/95	101/17381	0.00228152073536448	0.0350246652111644	0.0289328883061902	7412/5788/29108/11151	4
High	GO:1904018	positive regulation of vasculature development	5/95	168/17381	0.00228637833450363	0.0350246652111644	0.0289328883061902	51129/285/3689/1536/7422	5
High	GO:2000377	regulation of reactive oxygen species metabolic process	5/95	170/17381	0.00240686494543478	0.0366051258607851	0.0302384622830466	857/3099/3689/948/3383	5
High	GO:0007157	heterophilic cell-cell adhesion via plasma membrane cell adhesion molecules	3/95	49/17381	0.00242935531310637	0.0366832652279062	0.0303030110108532	7412/3383/3683	3
High	GO:0001952	regulation of cell-matrix adhesion	4/95	103/17381	0.00245020738412412	0.0367357334045276	0.0303463534920636	1012/948/7422/10631	4
High	GO:0032655	regulation of interleukin-12 production	3/95	50/17381	0.00257426586699519	0.0373195653739151	0.0308286406190933	3135/3620/948	3
High	GO:0045123	cellular extravasation	3/95	50/17381	0.00257426586699519	0.0373195653739151	0.0308286406190933	7412/3689/3383	3
High	GO:0019511	peptidyl-proline hydroxylation	2/95	14/17381	0.00257741558400738	0.0373195653739151	0.0308286406190933	5033/8974	2
High	GO:0060547	negative regulation of necrotic cell death	2/95	14/17381	0.00257741558400738	0.0373195653739151	0.0308286406190933	8996/857	2
High	GO:0090196	regulation of chemokine secretion	2/95	14/17381	0.00257741558400738	0.0373195653739151	0.0308286406190933	29108/10631	2
High	GO:0001960	negative regulation of cytokine-mediated signaling pathway	3/95	51/17381	0.00272441306460408	0.0389149271525205	0.0321465239984223	8996/857/5788	3
High	GO:0019320	hexose catabolic process	3/95	51/17381	0.00272441306460408	0.0389149271525205	0.0321465239984223	5214/3099/669	3
High	GO:0010811	positive regulation of cell-substrate adhesion	4/95	107/17381	0.00281296407556607	0.0397909943154638	0.0328702183784068	1012/948/7422/1295	4
High	GO:0032615	interleukin-12 production	3/95	52/17381	0.00287985909662534	0.0397909943154638	0.0328702183784068	3135/3620/948	3
High	GO:0050701	interleukin-1 secretion	3/95	52/17381	0.00287985909662534	0.0397909943154638	0.0328702183784068	948/115362/29108	3
High	GO:0070265	necrotic cell death	3/95	52/17381	0.00287985909662534	0.0397909943154638	0.0328702183784068	5836/8996/857	3
High	GO:1903428	positive regulation of reactive oxygen species biosynthetic process	3/95	52/17381	0.00287985909662534	0.0397909943154638	0.0328702183784068	3689/948/3383	3
High	GO:0010878	cholesterol storage	2/95	15/17381	0.00296338323060488	0.0406791698019397	0.0336039151030314	948/949	2
High	GO:0010631	epithelial cell migration	6/95	260/17381	0.0030289667465489	0.0413111980787379	0.0341260158405747	4017/285/1012/3689/7422/949	6
High	GO:0090132	epithelium migration	6/95	263/17381	0.00320498452273076	0.0431806601567031	0.0356703257481305	4017/285/1012/3689/7422/949	6
High	GO:0018208	peptidyl-proline modification	3/95	54/17381	0.00320688914124994	0.0431806601567031	0.0356703257481305	5033/60681/8974	3
High	GO:0031349	positive regulation of defense response	8/95	451/17381	0.00327499138399898	0.0438185556061636	0.0361972731915677	857/2207/3620/3689/948/115362/7052/29108	8
High	GO:0032680	regulation of tumor necrosis factor production	4/95	112/17381	0.00331610270921875	0.0440895668382921	0.0364211479284602	2207/948/1536/29108	4
High	GO:0090195	chemokine secretion	2/95	16/17381	0.00337470538471216	0.0443623596009214	0.0366464943374638	29108/10631	2
High	GO:0060761	negative regulation of response to cytokine stimulus	3/95	55/17381	0.00337859030073243	0.0443623596009214	0.0366464943374638	8996/857/5788	3
High	GO:0001936	regulation of endothelial cell proliferation	4/95	113/17381	0.00342360705444189	0.0446759587227787	0.0369055497291689	857/858/1012/7422	4
High	GO:0051249	regulation of lymphocyte activation	8/95	455/17381	0.00345492172223154	0.0448080031950765	0.0370146279443469	857/3135/7412/3620/4332/5788/29108/11151	8
High	GO:0032640	tumor necrosis factor production	4/95	114/17381	0.00353346135224046	0.0448402748560848	0.0370412866535103	2207/948/1536/29108	4
High	GO:0050729	positive regulation of inflammatory response	4/95	114/17381	0.00353346135224046	0.0448402748560848	0.0370412866535103	2207/3620/115362/7052	4
High	GO:1901654	response to ketone	5/95	186/17381	0.00354323897944971	0.0448402748560848	0.0370412866535103	857/768/1536/3383/4747	5
High	GO:0034381	plasma lipoprotein particle clearance	3/95	56/17381	0.00355582462197137	0.0448402748560848	0.0370412866535103	55911/948/949	3
High	GO:0090130	tissue migration	6/95	269/17381	0.00357983686563482	0.0448402748560848	0.0370412866535103	4017/285/1012/3689/7422/949	6
High	GO:0019216	regulation of lipid metabolic process	7/95	360/17381	0.00358467665595002	0.0448402748560848	0.0370412866535103	857/51129/6319/948/79888/949/123	7
High	GO:0050673	epithelial cell proliferation	7/95	361/17381	0.00363954876601437	0.0450701102000367	0.0372311471502569	857/858/4017/1012/7422/949/1295	7
High	GO:1903555	regulation of tumor necrosis factor superfamily cytokine production	4/95	115/17381	0.00364569008713637	0.0450701102000367	0.0372311471502569	2207/948/1536/29108	4
High	GO:0010812	negative regulation of cell-substrate adhesion	3/95	57/17381	0.00373864716191366	0.045950581978404	0.0379584800588419	285/2633/10631	3
High	GO:0002643	regulation of tolerance induction	2/95	17/17381	0.00381109928021788	0.0465703114357261	0.0384704210884178	3135/3620	2
High	GO:0045765	regulation of angiogenesis	6/95	273/17381	0.00384727367781377	0.046742164108611	0.0386123837355901	51129/285/3689/1536/7422/7058	6
High	GO:0005996	monosaccharide metabolic process	6/95	274/17381	0.00391639214735853	0.047310017140091	0.0390814711125883	5214/6513/3099/6515/10993/669	6
High	GO:0071706	tumor necrosis factor superfamily cytokine production	4/95	119/17381	0.00411883423217387	0.0494728157205429	0.0408680980333519	2207/948/1536/29108	4
Anti	GO:0022904	respiratory electron transport chain	28/93	102/17381	1.98083995130432e-41	1.76492839661215e-38	1.5033532683057e-38	4717/55967/4724/27089/4719/4726/388753/374291/1329/4723/2110/4697/4704/4725/4715/7915/1350/4718/4711/6390/9377/54205/1349/4705/1345/4707/4709/1351	28
Anti	GO:0045333	cellular respiration	31/93	172/17381	1.14150224818331e-39	5.08539251565666e-37	4.33170063652721e-37	4717/55967/55753/4724/27089/4719/4726/8801/388753/374291/1329/4723/2110/4697/8802/4704/4725/4715/7915/1350/4718/4711/6390/9377/54205/1349/4705/1345/4707/4709/1351	31
Anti	GO:0042773	ATP synthesis coupled electron transport	25/93	85/17381	8.22065402783875e-38	2.44153424626811e-35	2.07968124704272e-35	4717/55967/4724/27089/4719/4726/388753/374291/1329/4723/4697/4704/4725/4715/1350/4718/4711/9377/54205/1349/4705/1345/4707/4709/1351	25
Anti	GO:0042775	mitochondrial ATP synthesis coupled electron transport	24/93	84/17381	6.06414540689427e-36	1.3507883893857e-33	1.15059179957125e-33	4717/55967/4724/27089/4719/4726/374291/1329/4723/4697/4704/4725/4715/1350/4718/4711/9377/54205/1349/4705/1345/4707/4709/1351	24
Anti	GO:0006119	oxidative phosphorylation	25/93	105/17381	3.40124376660793e-35	6.06101639209533e-33	5.16273001205119e-33	4717/55967/4724/27089/4719/4726/388753/374291/1329/4723/4697/4704/4725/4715/1350/4718/4711/9377/54205/1349/4705/1345/4707/4709/1351	25
Anti	GO:0022900	electron transport chain	28/93	170/17381	1.43233952472164e-34	2.12702419421164e-32	1.81178385495492e-32	4717/55967/4724/27089/4719/4726/388753/374291/1329/4723/2110/4697/4704/4725/4715/7915/1350/4718/4711/6390/9377/54205/1349/4705/1345/4707/4709/1351	28
Anti	GO:0015980	energy derivation by oxidation of organic compounds	31/93	266/17381	1.75731924810053e-33	2.2368163572251e-31	1.90530402688794e-31	4717/55967/55753/4724/27089/4719/4726/8801/388753/374291/1329/4723/2110/4697/8802/4704/4725/4715/7915/1350/4718/4711/6390/9377/54205/1349/4705/1345/4707/4709/1351	31
Anti	GO:0006091	generation of precursor metabolites and energy	32/93	455/17381	1.60209792117861e-27	1.78433655971267e-25	1.51988500153918e-25	4717/55967/55753/4724/27089/4719/4726/8801/388753/374291/1329/4723/2110/4697/8802/4704/4725/4715/2235/7915/1350/4718/4711/6390/9377/54205/1349/4705/1345/4707/4709/1351	32
Anti	GO:0046034	ATP metabolic process	27/93	266/17381	2.05189963751129e-27	2.03138064113618e-25	1.73031536683701e-25	4717/55967/55753/4724/27089/4719/4726/388753/374291/1329/4723/4697/4704/4725/4715/1350/481/4718/4711/9377/54205/1349/4705/1345/4707/4709/1351	27
Anti	GO:0009205	purine ribonucleoside triphosphate metabolic process	27/93	296/17381	3.79105187191388e-26	3.37782721787526e-24	2.87720884173674e-24	4717/55967/55753/4724/27089/4719/4726/388753/374291/1329/4723/4697/4704/4725/4715/1350/481/4718/4711/9377/54205/1349/4705/1345/4707/4709/1351	27
Anti	GO:0009199	ribonucleoside triphosphate metabolic process	27/93	301/17381	5.97292022010944e-26	4.83806537828865e-24	4.12102916621905e-24	4717/55967/55753/4724/27089/4719/4726/388753/374291/1329/4723/4697/4704/4725/4715/1350/481/4718/4711/9377/54205/1349/4705/1345/4707/4709/1351	27
Anti	GO:0009144	purine nucleoside triphosphate metabolic process	27/93	303/17381	7.14756528053693e-26	5.30706722079867e-24	4.52052155023432e-24	4717/55967/55753/4724/27089/4719/4726/388753/374291/1329/4723/4697/4704/4725/4715/1350/481/4718/4711/9377/54205/1349/4705/1345/4707/4709/1351	27
Anti	GO:0006120	mitochondrial electron transport, NADH to ubiquinone	16/93	46/17381	1.01135971943236e-25	6.93170392318643e-24	5.90437536607882e-24	4717/55967/4724/4719/4726/374291/4723/4697/4704/4725/4715/4718/4711/4705/4707/4709	16
Anti	GO:0009167	purine ribonucleoside monophosphate metabolic process	27/93	310/17381	1.32648896763873e-25	8.4421547869008e-24	7.1909665087784e-24	4717/55967/55753/4724/27089/4719/4726/388753/374291/1329/4723/4697/4704/4725/4715/1350/481/4718/4711/9377/54205/1349/4705/1345/4707/4709/1351	27
Anti	GO:0009126	purine nucleoside monophosphate metabolic process	27/93	311/17381	1.44719414427201e-25	8.59633321697574e-24	7.32229458259733e-24	4717/55967/55753/4724/27089/4719/4726/388753/374291/1329/4723/4697/4704/4725/4715/1350/481/4718/4711/9377/54205/1349/4705/1345/4707/4709/1351	27
Anti	GO:0009141	nucleoside triphosphate metabolic process	27/93	322/17381	3.69856890447623e-25	1.93848523169901e-23	1.65118772763304e-23	4717/55967/55753/4724/27089/4719/4726/388753/374291/1329/4723/4697/4704/4725/4715/1350/481/4718/4711/9377/54205/1349/4705/1345/4707/4709/1351	27
Anti	GO:0009161	ribonucleoside monophosphate metabolic process	27/93	322/17381	3.69856890447623e-25	1.93848523169901e-23	1.65118772763304e-23	4717/55967/55753/4724/27089/4719/4726/388753/374291/1329/4723/4697/4704/4725/4715/1350/481/4718/4711/9377/54205/1349/4705/1345/4707/4709/1351	27
Anti	GO:0009123	nucleoside monophosphate metabolic process	27/93	337/17381	1.25863633895648e-24	6.2302498778346e-23	5.30688187361184e-23	4717/55967/55753/4724/27089/4719/4726/388753/374291/1329/4723/4697/4704/4725/4715/1350/481/4718/4711/9377/54205/1349/4705/1345/4707/4709/1351	27
Anti	GO:0010257	NADH dehydrogenase complex assembly	15/93	58/17381	6.38854259435379e-22	2.71056735789011e-20	2.30884170953839e-20	4717/55967/4724/4719/4726/374291/4723/4704/4725/4715/4718/4711/4705/4707/4709	15
Anti	GO:0032981	mitochondrial respiratory chain complex I assembly	15/93	58/17381	6.38854259435379e-22	2.71056735789011e-20	2.30884170953839e-20	4717/55967/4724/4719/4726/374291/4723/4704/4725/4715/4718/4711/4705/4707/4709	15
Anti	GO:0097031	mitochondrial respiratory chain complex I biogenesis	15/93	58/17381	6.38854259435379e-22	2.71056735789011e-20	2.30884170953839e-20	4717/55967/4724/4719/4726/374291/4723/4704/4725/4715/4718/4711/4705/4707/4709	15
Anti	GO:0033108	mitochondrial respiratory chain complex assembly	15/93	87/17381	4.99968671345001e-19	2.02487311894725e-17	1.72477230641027e-17	4717/55967/4724/4719/4726/374291/4723/4704/4725/4715/4718/4711/4705/4707/4709	15
Anti	GO:0006123	mitochondrial electron transport, cytochrome c to oxygen	8/93	18/17381	2.06859598037035e-14	8.01356095004342e-13	6.8258933722976e-13	1329/4697/1350/9377/54205/1349/1345/1351	8
Anti	GO:0016054	organic acid catabolic process	16/93	251/17381	3.13658984680872e-13	1.11788062140263e-11	9.52202644020667e-12	3033/275/112817/5096/64087/549/125061/34/3155/38/10455/56922/80724/1629/2110/7915	16
Anti	GO:0046395	carboxylic acid catabolic process	16/93	251/17381	3.13658984680872e-13	1.11788062140263e-11	9.52202644020667e-12	3033/275/112817/5096/64087/549/125061/34/3155/38/10455/56922/80724/1629/2110/7915	16
Anti	GO:0044282	small molecule catabolic process	16/93	375/17381	1.34729537711233e-10	4.61707761925803e-09	3.93279338825098e-09	3033/275/112817/5096/64087/549/125061/34/3155/38/10455/56922/80724/1629/2110/7915	16
Anti	GO:0071294	cellular response to zinc ion	6/93	18/17381	3.51248675619707e-10	1.15912062954503e-08	9.87330585270209e-09	4494/4501/4502/4493/4496/4495	6
Anti	GO:0009063	cellular amino acid catabolic process	10/93	112/17381	4.23938527632128e-10	1.34903295757224e-08	1.14909653542393e-08	275/112817/64087/549/125061/3155/38/56922/1629/7915	10
Anti	GO:0009083	branched-chain amino acid catabolic process	6/93	20/17381	7.27097870728023e-10	2.23394552696092e-08	1.90285867439167e-08	64087/549/3155/38/56922/1629	6
Anti	GO:0072329	monocarboxylic acid catabolic process	10/93	122/17381	9.88357768097796e-10	2.93542257125045e-08	2.50037175718776e-08	3033/112817/5096/549/34/38/10455/80724/2110/7915	10
Anti	GO:0009081	branched-chain amino acid metabolic process	6/93	23/17381	1.86939917107348e-09	5.37301503685958e-08	4.57669542391843e-08	64087/549/3155/38/56922/1629	6
Anti	GO:1901606	alpha-amino acid catabolic process	9/93	98/17381	2.57854841224068e-09	7.17964573533264e-08	6.11557041192609e-08	275/112817/64087/549/125061/3155/38/56922/7915	9
Anti	GO:1902600	hydrogen ion transmembrane transport	9/93	106/17381	5.19621092550345e-09	1.40297694988593e-07	1.19504563868835e-07	27089/1329/4697/1350/9377/245973/1349/1345/1351	9
Anti	GO:0006818	hydrogen transport	10/93	156/17381	1.08337726522982e-08	2.83908571564639e-07	2.4183127189805e-07	27089/1329/4697/137872/1350/9377/245973/1349/1345/1351	10
Anti	GO:0006631	fatty acid metabolic process	13/93	356/17381	5.32070203012186e-08	1.35449871681102e-06	1.15375222968958e-06	3033/5096/549/34/6296/38/10455/4726/80724/2110/7915/284273/26027	13
Anti	GO:0009062	fatty acid catabolic process	8/93	100/17381	6.15395656661131e-08	1.5231042502363e-06	1.29736920600197e-06	3033/5096/549/34/38/10455/80724/2110	8
Anti	GO:0044242	cellular lipid catabolic process	10/93	195/17381	9.03623335770922e-08	2.17602268154565e-06	1.8535204127762e-06	3033/133121/5096/549/34/38/10455/79153/80724/2110	10
Anti	GO:0006635	fatty acid beta-oxidation	7/93	71/17381	1.00505867152915e-07	2.35659809561178e-06	2.00733324701529e-06	3033/549/34/38/10455/80724/2110	7
Anti	GO:0015992	proton transport	9/93	154/17381	1.35768447265305e-07	3.10178683367659e-06	2.64207963504143e-06	27089/1329/4697/1350/9377/245973/1349/1345/1351	9
Anti	GO:0071436	sodium ion export	4/93	10/17381	1.57372722186977e-07	3.50547738671491e-06	2.98594033412659e-06	486/481/478/476	4
Anti	GO:0010043	response to zinc ion	6/93	52/17381	3.32853521899145e-07	7.23347531736922e-06	6.16142206134232e-06	4494/4501/4502/4493/4496/4495	6
Anti	GO:0010107	potassium ion import	5/93	28/17381	3.50811765409467e-07	7.4422210233294e-06	6.33923014687282e-06	3773/486/481/478/476	5
Anti	GO:0051186	cofactor metabolic process	13/93	421/17381	3.67687741867116e-07	7.61883204659535e-06	6.48966614164481e-06	5096/64087/55753/3155/6296/23171/38/51805/8801/56922/4704/2235/26027	13
Anti	GO:0010248	establishment or maintenance of transmembrane electrochemical gradient	4/93	13/17381	5.29262956139093e-07	1.07175748618166e-05	9.12915290373891e-06	486/481/478/476	4
Anti	GO:0071276	cellular response to cadmium ion	5/93	31/17381	5.98866351936992e-07	1.18575537683524e-05	1.01001787075221e-05	4494/4501/4493/4496/4495	5
Anti	GO:0019395	fatty acid oxidation	7/93	98/17381	9.30077481534443e-07	1.80151964358085e-05	1.53452142834401e-05	3033/549/34/38/10455/80724/2110	7
Anti	GO:0034440	lipid oxidation	7/93	100/17381	1.06689236506586e-06	2.02255552611421e-05	1.72279819756436e-05	3033/549/34/38/10455/80724/2110	7
Anti	GO:0140115	export across plasma membrane	4/93	16/17381	1.33074287286838e-06	2.47019145776193e-05	2.10409125293443e-05	486/481/478/476	4
Anti	GO:1901605	alpha-amino acid metabolic process	9/93	218/17381	2.51577368450228e-06	4.57460072018681e-05	3.89661187223662e-05	275/112817/64087/549/125061/3155/38/56922/7915	9
Anti	GO:0090662	ATP hydrolysis coupled transmembrane transport	6/93	75/17381	2.9827689612459e-06	5.31529428894019e-05	4.52752930749114e-05	368/486/481/245973/478/476	6
Anti	GO:0016042	lipid catabolic process	10/93	305/17381	5.33553002366681e-06	9.32148480605318e-05	7.93997347175184e-05	3033/133121/5096/549/34/38/10455/79153/80724/2110	10
Anti	GO:0046686	response to cadmium ion	5/93	57/17381	1.32252358401633e-05	0.000226609329492029	0.000193024191108456	4494/4501/4493/4496/4495	5
Anti	GO:0006099	tricarboxylic acid cycle	4/93	30/17381	1.89211201158775e-05	0.000318089019306545	0.000270945930557055	55753/8801/8802/6390	4
Anti	GO:0006732	coenzyme metabolic process	10/93	355/17381	1.99888896025668e-05	0.000329816678442353	0.000280935465954204	64087/55753/3155/6296/23171/38/51805/8801/4704/26027	10
Anti	GO:0006105	succinate metabolic process	3/93	11/17381	2.37211383128691e-05	0.000370798846259059	0.000315843780675505	8801/7915/6390	3
Anti	GO:0006768	biotin metabolic process	3/93	11/17381	2.37211383128691e-05	0.000370798846259059	0.000315843780675505	5096/64087/56922	3
Anti	GO:0046950	cellular ketone body metabolic process	3/93	11/17381	2.37211383128691e-05	0.000370798846259059	0.000315843780675505	79611/3155/38	3
Anti	GO:0006520	cellular amino acid metabolic process	10/93	365/17381	2.53507334689536e-05	0.000389439715876511	0.000331721938858721	275/112817/64087/549/125061/3155/38/56922/1629/7915	10
Anti	GO:0006101	citrate metabolic process	4/93	34/17381	3.14994240101963e-05	0.000467857340446868	0.00039851750541933	55753/8801/8802/6390	4
Anti	GO:1902224	ketone body metabolic process	3/93	12/17381	3.15055448112369e-05	0.000467857340446868	0.00039851750541933	79611/3155/38	3
Anti	GO:0006883	cellular sodium ion homeostasis	3/93	13/17381	4.07984293677662e-05	0.000595924599453765	0.000507604272202924	481/478/476	3
Anti	GO:0072350	tricarboxylic acid metabolic process	4/93	38/17381	4.9323050328422e-05	0.000708819965203612	0.000603767729826693	55753/8801/8802/6390	4
Anti	GO:1903779	regulation of cardiac conduction	5/93	75/17381	5.05364743882092e-05	0.000714730137776101	0.000608801972162052	486/287/481/478/476	5
Anti	GO:0055075	potassium ion homeostasis	3/93	15/17381	6.44044838148968e-05	0.000896631173110517	0.000763743961028629	481/478/476	3
Anti	GO:0033539	fatty acid beta-oxidation using acyl-CoA dehydrogenase	3/93	16/17381	7.89599624938268e-05	0.0010823588704923	0.000921945473004843	34/80724/2110	3
Anti	GO:0035725	sodium ion transmembrane transport	6/93	152/17381	0.000165138757728766	0.00222937322933834	0.00189896402428135	9963/23171/486/481/478/476	6
Anti	GO:0071248	cellular response to metal ion	6/93	153/17381	0.000171146426386282	0.00227599202851011	0.00193867358090352	4494/4501/4502/4493/4496/4495	6
Anti	GO:0006637	acyl-CoA metabolic process	5/93	99/17381	0.000189330917131386	0.00244483836469659	0.0020824956712697	3155/6296/38/8801/26027	5
Anti	GO:0035383	thioester metabolic process	5/93	99/17381	0.000189330917131386	0.00244483836469659	0.0020824956712697	3155/6296/38/8801/26027	5
Anti	GO:0006790	sulfur compound metabolic process	9/93	379/17381	0.000194210740479805	0.00247202528239294	0.00210565329151788	5096/64087/3155/6296/38/8801/56922/7915/26027	9
Anti	GO:0043648	dicarboxylic acid metabolic process	5/93	101/17381	0.000207922592599461	0.00259498078791084	0.00221038590357814	112817/8801/137872/7915/6390	5
Anti	GO:0006814	sodium ion transport	7/93	226/17381	0.000210245802630663	0.00259498078791084	0.00221038590357814	9963/23171/4704/486/481/478/476	7
Anti	GO:0086065	cell communication involved in cardiac conduction	4/93	55/17381	0.000212607853554984	0.00259498078791084	0.00221038590357814	287/481/478/476	4
Anti	GO:0086064	cell communication by electrical coupling involved in cardiac conduction	3/93	23/17381	0.000243022897595516	0.00292612705077845	0.00249245389994833	481/478/476	3
Anti	GO:0009060	aerobic respiration	4/93	64/17381	0.000381813625718077	0.00453493890519191	0.00386282822451813	55753/8801/8802/6390	4
Anti	GO:0071241	cellular response to inorganic substance	6/93	178/17381	0.000386818582261039	0.00453493890519191	0.00386282822451813	4494/4501/4502/4493/4496/4495	6
Anti	GO:0010644	cell communication by electrical coupling	3/93	28/17381	0.000440922271433495	0.00510210056944472	0.00434593243613875	481/478/476	3
Anti	GO:0086001	cardiac muscle cell action potential	4/93	71/17381	0.000567471342449141	0.00648226879643826	0.00552154976930946	23171/287/481/476	4
Anti	GO:0060048	cardiac muscle contraction	5/93	129/17381	0.000642463034197328	0.00724600713252935	0.00617209657103629	23171/287/481/478/476	5
Anti	GO:0030258	lipid modification	7/93	275/17381	0.000683665701273426	0.00761432674793278	0.006485828560765	3033/549/34/38/10455/80724/2110	7
Anti	GO:0071804	cellular potassium ion transport	6/93	207/17381	0.000855766900409045	0.00929863790566413	0.00792051264691812	3773/486/287/481/478/476	6
Anti	GO:0071805	potassium ion transmembrane transport	6/93	207/17381	0.000855766900409045	0.00929863790566413	0.00792051264691812	3773/486/287/481/478/476	6
Anti	GO:0002028	regulation of sodium ion transport	4/93	83/17381	0.00102211967840904	0.0108418894373261	0.00923504316180769	23171/486/481/476	4
Anti	GO:0061337	cardiac conduction	5/93	143/17381	0.00102213099072435	0.0108418894373261	0.00923504316180769	486/287/481/478/476	5
Anti	GO:0099622	cardiac muscle cell membrane repolarization	3/93	38/17381	0.00109235003811411	0.0114503986348196	0.00975336690378044	287/481/476	3
Anti	GO:0006767	water-soluble vitamin metabolic process	4/93	86/17381	0.00116685373190054	0.0120891473851556	0.0102974484785838	5096/64087/9963/56922	4
Anti	GO:0006654	phosphatidic acid biosynthetic process	3/93	41/17381	0.00136443219022677	0.0139736676033569	0.0119026691972595	56894/23171/84803	3
Anti	GO:0046473	phosphatidic acid metabolic process	3/93	42/17381	0.00146372862055629	0.0148202522831324	0.0126237839165202	56894/23171/84803	3
Anti	GO:0098659	inorganic cation import across plasma membrane	3/93	43/17381	0.00156744869282641	0.0155177420589815	0.0132179006728403	486/481/476	3
Anti	GO:0099587	inorganic ion import across plasma membrane	3/93	43/17381	0.00156744869282641	0.0155177420589815	0.0132179006728403	486/481/476	3
Anti	GO:0045926	negative regulation of growth	6/93	234/17381	0.00160555960865958	0.0156238695284992	0.0133082992853068	4494/4501/4502/4493/4496/4495	6
Anti	GO:0042493	response to drug	8/93	411/17381	0.00161323905344773	0.0156238695284992	0.0133082992853068	3033/6582/368/3291/2235/4502/478/476	8
Anti	GO:0055078	sodium ion homeostasis	3/93	44/17381	0.00167566361575075	0.0160539385121926	0.0136746289412143	481/478/476	3
Anti	GO:0010038	response to metal ion	7/93	327/17381	0.00185994223657918	0.0176298780084261	0.0150170028283717	4494/2235/4501/4502/4493/4496/4495	7
Anti	GO:0008016	regulation of heart contraction	6/93	242/17381	0.00190278934983995	0.0176887208059885	0.0150671246985855	23171/486/287/481/478/476	6
Anti	GO:0086009	membrane repolarization	3/93	46/17381	0.00190585544037586	0.0176887208059885	0.0150671246985855	287/481/476	3
Anti	GO:0006813	potassium ion transport	6/93	244/17381	0.0019832196417327	0.0182169969152973	0.0155171064751956	3773/486/287/481/478/476	6
Anti	GO:0016024	CDP-diacylglycerol biosynthetic process	2/93	13/17381	0.00212602517440302	0.0193294737795213	0.016464706237858	56894/84803	2
Anti	GO:2000649	regulation of sodium ion transmembrane transporter activity	3/93	48/17381	0.00215484436276952	0.0193935992649257	0.0165193278634431	23171/486/481	3
Anti	GO:0006941	striated muscle contraction	5/93	172/17381	0.00230722126830156	0.0205573415005669	0.0175105950994255	23171/287/481/478/476	5
Anti	GO:0006122	mitochondrial electron transport, ubiquinol to cytochrome c	2/93	14/17381	0.00247174203370339	0.021381768466308	0.0182128360378145	27089/54205	2
Anti	GO:0046341	CDP-diacylglycerol metabolic process	2/93	14/17381	0.00247174203370339	0.021381768466308	0.0182128360378145	56894/84803	2
Anti	GO:0046459	short-chain fatty acid metabolic process	2/93	14/17381	0.00247174203370339	0.021381768466308	0.0182128360378145	5096/7915	2
Anti	GO:0015936	coenzyme A metabolic process	2/93	15/17381	0.00284210165676316	0.0241922679199595	0.0206067991851743	64087/38	2
Anti	GO:0086002	cardiac muscle cell action potential involved in contraction	3/93	53/17381	0.00286289358410091	0.0241922679199595	0.0206067991851743	23171/287/476	3
Anti	GO:0030004	cellular monovalent inorganic cation homeostasis	4/93	110/17381	0.0028780924798156	0.0241922679199595	0.0206067991851743	481/245973/478/476	4
Anti	GO:0006744	ubiquinone biosynthetic process	2/93	16/17381	0.00323683618451593	0.0267038985222564	0.0227461880023	51805/4704	2
Anti	GO:1901663	quinone biosynthetic process	2/93	16/17381	0.00323683618451593	0.0267038985222564	0.0227461880023	51805/4704	2
Anti	GO:0060047	heart contraction	6/93	272/17381	0.00340106284443169	0.0278013485723728	0.0236809880331748	23171/486/287/481/478/476	6
Anti	GO:0098739	import across plasma membrane	3/93	57/17381	0.00352125760492368	0.0285221865998818	0.0242949926617222	486/481/476	3
Anti	GO:0003015	heart process	6/93	276/17381	0.00365292995260181	0.0285720242093565	0.0243374439777258	23171/486/287/481/478/476	6
Anti	GO:0006704	glucocorticoid biosynthetic process	2/93	17/17381	0.00365567986517019	0.0285720242093565	0.0243374439777258	3291/476	2
Anti	GO:0006743	ubiquinone metabolic process	2/93	17/17381	0.00365567986517019	0.0285720242093565	0.0243374439777258	51805/4704	2
Anti	GO:0055119	relaxation of cardiac muscle	2/93	17/17381	0.00365567986517019	0.0285720242093565	0.0243374439777258	481/476	2
Anti	GO:1902305	regulation of sodium ion transmembrane transport	3/93	58/17381	0.00369907530472278	0.0286597921435478	0.0244122040705274	23171/486/481	3
Anti	GO:0035637	multicellular organismal signaling	5/93	200/17381	0.00440091657089623	0.0338035919367977	0.0287936556045025	486/287/481/478/476	5
Anti	GO:0046475	glycerophospholipid catabolic process	2/93	19/17381	0.0045646421275665	0.0344920658948055	0.0293800927522651	133121/79153	2
Anti	GO:1903522	regulation of blood circulation	6/93	289/17381	0.00456797281210668	0.0344920658948055	0.0293800927522651	23171/486/287/481/478/476	6
Anti	GO:0086003	cardiac muscle cell contraction	3/93	63/17381	0.00467003953006363	0.0349664304309806	0.0297841530400343	23171/287/476	3
Anti	GO:0006766	vitamin metabolic process	4/93	129/17381	0.00508274375107114	0.0377393723517032	0.0321461249519499	5096/64087/9963/56922	4
Anti	GO:0021680	cerebellar Purkinje cell layer development	2/93	23/17381	0.00666041394508625	0.0490448663229078	0.0417760631092404	27089/6712	2
Anti	GO:0001508	action potential	4/93	140/17381	0.00677017921431218	0.0494445055733783	0.0421164729380421	23171/287/481/476	4
