# Supplementary material for: Connecting Histopathology Imaging and Proteomics in Kidney Cancer through Machine Learning
Source: J Clin Med. 2019 Sep 25;8(10):1535. doi: 10.3390/jcm8101535 (PMC6832975; doi:10.3390/jcm8101535)
Supplement: Supplementary file 1 [file jcm-08-01535-s001.zip › TableS3.txt]

pathway	pval	padj	ES	NES	nMoreExtreme	size	leadingEdge	group
Adaptive Immune System	0.000560852495793606	0.0136300199559144	0.728043437858921	4.13531434552999	0	30	3135 7412 7305 3689 653361 948 1536 6891 5788 6890 3903 1281 2533 3383 3683 2214 1278 64167 2213 2209 925 3117 1277	Protein
Antigen processing-Cross presentation	0.000309597523219814	0.0127197039777983	0.893724696356275	2.71170160215026	0	7	3135 653361 948 1536 6891 6890 2209	Protein
Assembly of collagen fibrils and other multimeric structures	0.000393855848759354	0.0127197039777983	0.633296476514422	2.64311338745301	0	14	4017 1295 1281 4015 1278 1290 1277 50509 1289 4318 1280	Protein
Binding and Uptake of Ligands by Scavenger Receptors	0.000403877221324717	0.0127197039777983	0.761153813462629	3.27019745525	0	15	948 949 1281 1278 1277 2495 3043 3039 9332 3250 3240 2512	Protein
Class I MHC mediated antigen processing & presentation	0.00032	0.0127197039777983	0.894630192502533	2.89464979388485	0	8	3135 653361 948 1536 6891 6890 64167 2209	Protein
Collagen biosynthesis and modifying enzymes	0.000418060200668896	0.0127197039777983	0.68968305433588	3.04614122579036	0	16	91522 5033 5352 1295 8974 1281 1278 1290 1277 50509 1289 81578	Protein
Collagen chain trimerization	0.000382848392036753	0.0127197039777983	0.639228525087594	2.57681697335287	0	13	91522 1295 1281 1278 1290 1277 50509 1289 81578	Protein
Collagen degradation	0.000393855848759354	0.0127197039777983	0.581452386547012	2.42673794035219	0	14	91522 1295 1281 1278 1290 1277 50509 1289 4318 1280	Protein
Collagen formation	0.000462534690101758	0.0127197039777983	0.669596917243452	3.22201754305432	0	20	91522 5033 4017 5352 1295 8974 1281 4015 1278 1290 1277 50509 1289 81578 4318	Protein
Cytokine Signaling in Immune system	0.000695410292072323	0.0151396615669912	0.536655038987449	3.33893237859156	0	39	2634 970 3135 7412 2635 2633 3687 3689 948 115362 7422 240 3383 1278 2209 3117 759 1026 9235 6283 84868 4318 958 3669 3977 3394 1511 4684 5617	Protein
Degradation of the extracellular matrix	0.000477554918815664	0.0127960228246761	0.530557300684779	2.59459260702464	0	21	91522 1295 1281 1278 1290 1277 50509 176 1289 4318 1280 1511 7177 9510 4316 7373 1307 1215 6696 1634	Protein
ECM proteoglycans	0.000443458980044346	0.0127197039777983	0.605536849779309	2.80469642842198	0	18	3687 1404 1281 1462 1278 1290 1277 50509 176 1289 5054 2331 3371 1280 4684	Protein
Extracellular matrix organization	0.000828500414250207	0.0160330172757679	0.630620801369723	4.17995930766944	0	49	91522 5033 4017 7412 7450 3687 3689 5352 1404 1295 8974 1281 3383 3683 1462 84034 4015 1278 10516 1290 4053 1277 50509 176 1289 2199 5054 81578 2202 4318 7057 2331 4239 3371 1280 1511	Protein
Hemostasis	0.000672043010752688	0.0149422328986502	0.446055664844574	2.71252418997956	0	37	9123 857 54518 2207 285 7450 3687 3689 948 7422 3683 962 1278 1277 3045 3043 2993 3047 3048 5054 5027 7057	Protein
Immune System	0.00218340611353712	0.0351024521330198	0.352752516574616	2.95939430983516	0	128	5836 2634 970 7130 2207 6515 3135 7412 2635 2633 7305 3687 3689 653361 948 1536 115362 7422 79888 6891 4332 5788 29108 6890 3903 1281 240 2533 3383 3683 2214 1278 64167 2213 2209 6279 925 3117 1277 963 2495 3043 8288 759 2212 11006 383 1026 3240 9235 4068 6280 6283 5027 388697 84868 4318 6286 2512 566 958 3669 671 3977 820 3394 1280 1511	Protein
Immunoregulatory interactions between a Lymphoid and a non-Lymphoid cell	0.000443458980044346	0.0127197039777983	0.782944521038543	3.62640473921559	0	18	3135 7412 7305 3689 3903 1281 3383 3683 2214 1278 2213 2209 925 1277 11006 4068 958 1280	Protein
Innate Immune System	0.00140252454417952	0.0240268548961902	0.233429174584058	1.80714183250891	0	89	5836 7130 2207 6515 7305 3687 3689 653361 948 1536 79888 4332 5788 29108 3903 240 3683 2214 2209 6279 963 2495 3043 8288 2212 383 3240 6280 6283 5027 388697 4318 6286 2512 566	Protein
Integrin cell surface interactions	0.000462534690101758	0.0127197039777983	0.684486619258881	3.29366494743913	0	20	91522 7412 7450 3687 3689 1295 1281 3383 3683 1278 1290 1277 50509 1289 7057 3371 1280	Protein
Interferon gamma signaling	0.000368459837877671	0.0127197039777983	0.722078036432822	2.82003543850366	0	12	2634 3135 7412 2635 2633 115362 3383 2209 3117	Protein
Interferon Signaling	0.000382848392036753	0.0127197039777983	0.692554121426698	2.79177969226773	0	13	2634 3135 7412 2635 2633 115362 3383 2209 3117 3669 3394 4684	Protein
Interleukin-4 and Interleukin-13 signaling	0.000418060200668896	0.0127197039777983	0.548705017151178	2.42347983328616	0	16	7412 3687 3689 948 7422 240 3383 1278 1026 4318	Protein
MET activates PTK2 signaling	0.00064	0.0145391304347826	0.700871109175754	2.267726294862	1	8	1281 1278 1290 1277 50509 1289 1280	Protein
MET promotes cell motility	0.00064	0.0145391304347826	0.700871109175754	2.267726294862	1	8	1281 1278 1290 1277 50509 1289 1280	Protein
Metabolism	0.000100806451612903	0.011868391463844	-0.468938231059119	-2.87533568409501	0	319	4513 1351 4709 4707 1345 26027 4705 1349 54205 9377 6390 4711 4718 1350 2235 4715 4512 4725 4704 137872 8802 4697 2110 4723 3291 1329 1629 374291 4535 80724 56922 8801 4726 79153 10455 4719 416 51805 38 27089 84803 4724 54996 23171 6296 3155 34 9963 125061 55967 1593 549 56894 79611 64087 4717 5096 112817 275 6582 133121 3033 4540 4694 5095 2230 1579 152926 622 9167 84869 4708 4714 4728 92292 101…	Protein
Metabolism of amino acids and derivatives	0.000109075043630017	0.011868391463844	-0.44460655786661	-2.30405100969352	0	73	1629 56922 38 125061 549 64087 112817 275 152926 10157 27034 26275 4942 594 79814 55349 29958 8659 389434 7263 2731 1468 36 6821 2639 4329 2628 5827 10841 1610 1757 2653 64902 6520 445 51268 1491 5053 23743 1160 58510 29968 1644 84706 548596 1733 51166 3242 55526 1152 144193 27165 635 130013 2875 1158 26227 8564	Protein
Mitochondrial Fatty Acid Beta-Oxidation	0.000548847420417124	0.0136300199559144	-0.670573763366244	-2.14149721347813	3	12	26027 80724 6296 34 5096 3033 5095 1892 80221 10965 641371	Protein
Neutrophil degranulation	0.00100603621730382	0.0181259973634913	0.328657767337232	2.32892019003594	0	63	5836 7130 2207 6515 7305 3687 3689 948 1536 79888 4332 5788 29108 3903 240 3683 6279 963 2495 3043 8288 2212 383 3240 6280 6283 388697 4318 6286 2512 566	Protein
Peroxisomal protein import	0.000774493352265393	0.0160330172757679	-0.578841863863507	-2.11325886369961	5	18	10455 3155 1384 5264 30 1610 51 51179 11001 10965 51268 10901 2053 8309 1962 23600 122970	Protein
Platelet activation, signaling and aggregation	0.000724375226367258	0.0154484104398732	0.655123981416903	2.45331570132259	1	11	54518 2207 7450 948 7422 1278 1277 5054 7057	Protein
Signaling by Interleukins	0.000513347022587269	0.0130840887464316	0.482362278711133	2.48378256000952	0	24	7412 3687 3689 948 7422 240 3383 1278 759 1026 9235 6283 84868 4318 3977 1511	Protein
Signaling by MET	0.00064	0.0145391304347826	0.700871109175754	2.267726294862	1	8	1281 1278 1290 1277 50509 1289 1280	Protein
Syndecan interactions	0.00032	0.0127197039777983	0.779128672745694	2.52093509795861	0	8	1281 1278 1290 1277 50509 1289 7057 3371	Protein
Adaptive Immune System	0.000404040404040404	0.0183996149873228	0.757599838546974	3.74574183417916	0	30	7305 6890 2214 3117 948 11006 5788 7412 958 3903 3383 3689 1536 6891 1281 2533 2209 925 653361 64167 1278 1277 3683 4068 3135 2213	Gene
Antigen processing-Cross presentation	0.000284414106939704	0.0183996149873228	0.841093117408907	2.43939720898867	0	7	6890 948 1536 6891 2209 653361 3135	Gene
Assembly of collagen fibrils and other multimeric structures	0.00066006600660066	0.0209020902090209	0.645633433270597	2.47958962314898	1	14	1295 50509 4017 1290 4015 1281 1278 1277 1289 4318	Gene
Binding and Uptake of Ligands by Scavenger Receptors	0.000338409475465313	0.0183996149873228	0.581545912553657	2.28350513934655	0	15	948 949 9332 1281 1278 1277 8685 3039 3043 6288 3240	Gene
Class I MHC mediated antigen processing & presentation	0.000293341155764154	0.0183996149873228	0.841945288753799	2.5870156360721	0	8	6890 948 1536 6891 2209 653361 64167 3135	Gene
Collagen biosynthesis and modifying enzymes	0.000345781466113416	0.0183996149873228	0.710403262353252	2.84829511446865	0	16	1295 50509 5033 1290 91522 5352 1281 1278 1277 81578 1289	Gene
Collagen chain trimerization	0.000322372662798195	0.0183996149873228	0.686950031721237	2.57200893355949	0	13	1295 50509 1290 91522 1281 1278 1277 81578 1289	Gene
Collagen degradation	0.00066006600660066	0.0209020902090209	0.615228853102586	2.36281921195932	1	14	1295 50509 1290 91522 1281 1278 1277 1289 4318	Gene
Collagen formation	0.000367917586460633	0.0183996149873228	0.690295541145771	2.98977347164697	0	20	1295 50509 4017 5033 1290 91522 4015 5352 1281 1278 1277 81578 1289	Gene
Cytokine Signaling in Immune system	0.000454338936846888	0.0189913675601999	0.603179997370357	3.24405964697913	0	39	7422 2634 970 3687 3117 1026 948 7412 6935 958 2633 3383 3689 115362 3669 240 2209 3394 9235 1278 51330 3135 6283 84868 4318 2635	Gene
Degradation of the extracellular matrix	0.000370782350760104	0.0183996149873228	0.49622514185114	2.19685017392307	0	21	1295 50509 1290 91522 1281 1278 1277 1289 9510 176 7177 4318	Gene
ECM proteoglycans	0.000354735721887194	0.0183996149873228	0.616488532266888	2.57106443685167	0	18	50509 1290 3687 5054 1281 1462 1404 1278 1277 1289 176	Gene
Extracellular matrix organization	0.000488997555012225	0.0196539401918375	0.601203922162308	3.47008510813299	0	49	7450 1295 50509 4017 5033 1290 3687 84034 91522 5054 7412 4015 3383 5352 3689 1281 1462 30008 1404 1278 1277 3683 81578 1289 9510 176 2199 7177	Gene
Hemostasis	0.00043956043956044	0.0189913675601999	0.430608010025683	2.28549706699681	0	37	7450 9123 7422 2207 857 3687 5027 285 948 5054 54518 3689 962 1278 1277 3683	Gene
Immune System	0.00087719298245614	0.0241228070175439	0.454234987466514	3.29339447530476	0	128	6515 7305 7422 2207 2634 970 5836 6890 79888 3687 7130 2214 4069 5027 3117 1026 2760 948 6039 963 11006 2212 11010 4332 5788 7412 6935 958 3903 2633 3383 3689 1536 6036 115362 6891 29108 3669 1281 2533 240 2209 3394 9235 925 653361 6280 64167 6279 1278 1277 3683 51330 4068	Gene
Immunoregulatory interactions between a Lymphoid and a non-Lymphoid cell	0.000354735721887194	0.0183996149873228	0.833055813854223	3.47425793799824	0	18	7305 2214 11006 7412 958 3903 3383 3689 1281 2209 925 1278 1277 3683 4068 3135 2213	Gene
Innate Immune System	0.000696378830083565	0.0210298593816819	0.329583323589159	2.20028135697493	0	89	6515 7305 2207 5836 79888 3687 7130 2214 4069 5027 2760 948 6039 963 2212 11010 4332 5788 3903 3689 1536 6036 29108 240 2209 653361 6280 6279 3683	Gene
Integrin cell surface interactions	0.000367917586460633	0.0183996149873228	0.724521487382816	3.13801117564791	0	20	7450 1295 50509 1290 3687 91522 7412 3383 3689 1281 1278 1277 3683 1289	Gene
Interferon gamma signaling	0.000635727908455181	0.0209020902090209	0.727256966140625	2.6302187092989	1	12	2634 3117 7412 2633 3383 115362 2209 3394 3135 2635	Gene
Interferon Signaling	0.000322372662798195	0.0183996149873228	0.738162845123961	2.76375477751044	0	13	2634 3117 7412 2633 3383 115362 3669 2209 3394 3135	Gene
Interleukin-4 and Interleukin-13 signaling	0.000345781466113416	0.0183996149873228	0.664994827622758	2.66623426304449	0	16	7422 3687 1026 948 7412 6935 3383 3689 240 1278	Gene
MET activates PTK2 signaling	0.000586682311528307	0.020436100518236	0.766332178253856	2.35468189447597	1	8	50509 1290 1281 1278 1277 1289	Gene
MET promotes cell motility	0.000586682311528307	0.020436100518236	0.766332178253856	2.35468189447597	1	8	50509 1290 1281 1278 1277 1289	Gene
Metabolism	0.00010487676979549	0.0183996149873228	-0.363161555926348	-2.19975527787312	0	319	133121 1586 79153 1629 27124 622 130 30 1733 36 4329 8802 90161 2710 4942 389434 152926 3033 23171 6652 9963 6821 8801 255189 205 2639 9390 5096 26027 1610 5091 219 5106 26007 51181 189 8309 1892 84803 125061 2203 445 137872 670 80221 79944 56894 5095 80724 4835 23464 5264 8529 275 2235 4723 51268 27034 3242 23475 2947 4540 26275 5053 4728 1800 9377 594 1384 8789 957 2731 112817 51179 3291 1158 5…	Gene
Metabolism of amino acids and derivatives	0.000119703136222169	0.0183996149873228	-0.499587780486448	-2.51002520419206	0	73	1629 1733 36 4329 4942 389434 152926 6821 2639 1610 189 125061 445 23464 275 51268 27034 3242 26275 5053 594 2731 112817 1158 55349 38 64087 1468 79814 29958 58510 1757 1491 6520 549 26227 8659 55526 7263 29968 2875 1644 10841 1160 2628 23743 1152 548596 56922 84706 144193 635 64902 10157 2653	Gene
Mitochondrial Fatty Acid Beta-Oxidation	0.00072928821470245	0.021169616232335	-0.662127958200354	-2.04429301152659	4	12	3033 5096 26027 1892 80221 5095 80724 10965 34 6296	Gene
Neutrophil degranulation	0.000555864369093941	0.020436100518236	0.405099968118297	2.50611861155056	0	63	6515 7305 2207 5836 79888 3687 7130 4069 2760 948 963 2212 11010 4332 5788 3903 3689 1536 6036 29108 240 6280 6279 3683	Gene
Peroxisomal protein import	0.000278435194208548	0.0183996149873228	-0.599188426559848	-2.11408954950953	1	18	30 1610 189 8309 10901 5264 51268 1384 51179 2053 10965 10455 3155 51 11001 122970	Gene
Platelet activation, signaling and aggregation	0.000311332503113325	0.0183996149873228	0.812833989359046	2.85045919343334	0	11	7450 7422 2207 948 5054 54518 1278 1277	Gene
Signaling by Interleukins	0.00038550501156515	0.0183996149873228	0.516605073419294	2.38731492585748	0	24	7422 3687 1026 948 7412 6935 3383 3689 240 9235 1278 6283 84868 4318	Gene
Signaling by MET	0.000586682311528307	0.020436100518236	0.766332178253856	2.35468189447597	1	8	50509 1290 1281 1278 1277 1289	Gene
Syndecan interactions	0.000293341155764154	0.0183996149873228	0.788960239267422	2.42421034060902	0	8	50509 1290 1281 1278 1277 1289	Gene
